# Supplementary material for: Chemotactic and Angiogenic Potential of Mineralized Collagen Scaffolds Functionalized with Naturally Occurring Bioactive Factor Mixtures to Stimulate Bone Regeneration
Source: Int J Mol Sci. 2021 May 29;22(11):5836. doi: 10.3390/ijms22115836 (PMC8199046; doi:10.3390/ijms22115836)
Supplement: Supplementary file 1 [file ijms-22-05836-s001.zip]

Archive with 1 entries (1 files):
- ijms-1233767-supplementary.pdf
